# Supplementary material for: Metabolomic Comparison of Guava (Psidium guajava L.) Leaf Extracts Fermented by Limosilactobacillus fermentum and Lactiplantibacillus plantarum and Their Antioxidant and Antiglycation Activities
Source: Nutrients. 2024 Mar 14;16(6):841. doi: 10.3390/nu16060841 (PMC10974377; doi:10.3390/nu16060841)
Supplement: Supplementary file 1 [file nutrients-16-00841-s001.zip]

Archive with 1 entries (1 files):
- nutrients-2901180-supplementary.pdf
